# Supplementary material for: Association between glioma and neurodegenerative diseases risk: a two-sample bi-directional Mendelian randomization analysis
Source: Front Neurol. 2024 Jul 2;15:1413015. doi: 10.3389/fneur.2024.1413015 (PMC11250058; doi:10.3389/fneur.2024.1413015)
Supplement: Supplementary file 1 [file Data_Sheet_1.XLSX]

## Sheet: catalogue
Supplementary Tables 1 Instrumental variables used in MR analysis ( gliomas on neurodegenerative diseases).
Supplementary Tables 2. The heterogeneity of gliomas instrumental variables ( gliomas on neurodegenerative diseases).
Supplementary Tables 3 Directional horizontal pleiotropy assessed by intercept term in MR Egger regression ( gliomas on neurodegenerative diseases).
Supplementary Tables 4. Instrumental variables used in MR analysis (neurodegenerative diseases on gliomas).
Supplementary Tables 5. The heterogeneity of neurodegenerative diseases instrumental variables (neurodegenerative diseases on gliomas).
Supplementary Tables 6 Directional horizontal pleiotropy assessed by intercept term in MR Egger regression (neurodegenerative diseases on gliomas).

## Sheet: Supplementary  Tables 1
Supplementary Tables 1 Instrumental variables used in MR analysis ( gliomas on neurodegenerative diseases).
Exposure	SNP	other_allele	effect_allele	beta	se	pval	samplesize	R2	F statistics
all glioma	rs10069690	C	T	0.370794	0.0215479	2.32e-66	30657	0.0978114	296.112
all glioma	rs12752552	T	C	-0.163018	0.0275626	3.33e-09	30657	0.0337611	34.9809
all glioma	rs12803321	G	C	-0.158054	0.019711	1.07e-15	30657	0.04575	64.2974
all glioma	rs2157719	C	T	-0.258795	0.0180817	1.83e-46	30657	0.0814741	204.849
all glioma	rs2297440	T	C	0.305702	0.0224229	2.53e-42	30657	0.0776324	185.872
all glioma	rs35850753	C	T	0.725825	0.0575216	1.67e-36	30657	0.0718829	159.222
all glioma	rs3751667	C	T	0.131263	0.0214464	9.33e-10	30657	0.0349359	37.4607
all glioma	rs4374456	G	C	-0.10452	0.0183963	1.33e-08	30657	0.0324332	32.2803
all glioma	rs4951389	G	T	0.109915	0.0196466	2.21e-08	30657	0.0319372	31.2996
all glioma	rs55705857	A	G	0.685745	0.0365759	1.99e-78	30657	0.106473	351.508
all glioma	rs75061358	T	G	0.351788	0.0326764	4.99e-27	30657	0.0613729	115.903
all glioma	rs759169	T	C	-0.188506	0.0246297	1.95e-14	30657	0.0436718	58.5777
all glioma	rs8051902	C	T	0.135548	0.0202689	2.27e-11	30657	0.0381677	44.7225
GBM	rs10069690	C	T	0.480921	0.0262659	6.92e-75	24352	0.116537	335.245
GBM	rs11143912	C	A	0.217465	0.0388249	2.13e-08	24352	0.0358715	31.3731
GBM	rs11233250	C	T	-0.2272	0.0357478	2.08e-10	24352	0.0406958	40.3941
GBM	rs12752552	T	C	-0.210951	0.0338086	4.39e-10	24352	0.0399538	38.9322
GBM	rs2235573	G	A	-0.147889	0.0222789	3.18e-11	24352	0.0425011	44.064
GBM	rs2297440	T	C	0.397572	0.0274672	1.76e-47	24352	0.0923616	209.509
GBM	rs2562152	A	T	0.186651	0.034225	4.94e-08	24352	0.0349279	29.7422
GBM	rs35850753	C	T	0.778679	0.0728291	1.11e-26	24352	0.0683576	114.316
GBM	rs4389139	T	A	0.173029	0.024932	3.92e-12	24352	0.0444307	48.1641
GBM	rs634537	T	G	0.320183	0.0225307	7.83e-46	24352	0.0906944	201.952
GBM	rs75061358	T	G	0.480633	0.0402169	6.41e-33	24352	0.0763634	142.827
GBM	rs759169	T	C	-0.226579	0.0301352	5.53e-14	24352	0.0481274	56.5316
non-GBM	rs10069690	C	T	0.248487	0.0288265	6.69e-18	23989	0.0555715	74.3059
non-GBM	rs10131032	G	A	-0.287266	0.0431851	2.89e-11	23989	0.0429104	44.2487
non-GBM	rs11599775	G	A	-0.149069	0.0250404	2.63e-09	23989	0.0384094	35.4399
non-GBM	rs11706832	A	C	0.136034	0.023686	9.29e-09	23989	0.0370569	32.9846
non-GBM	rs12076373	G	C	-0.211379	0.0335615	3.01e-10	23989	0.0406325	39.6681
non-GBM	rs1275600	T	A	-0.150991	0.0248445	1.22e-09	23989	0.0392102	36.9353
non-GBM	rs12803321	G	C	-0.352934	0.0254908	1.35e-43	23989	0.0890417	191.699
non-GBM	rs1556515	C	T	-0.201373	0.0238997	3.58e-17	23989	0.0543224	70.9933
non-GBM	rs2297440	T	C	0.185712	0.0290183	1.56e-10	23989	0.0412866	40.9577
non-GBM	rs35850753	C	T	0.78837	0.0793936	3.09e-23	23989	0.0639832	98.6028
non-GBM	rs3751667	C	T	0.16857	0.028249	2.41e-09	23989	0.0385006	35.6086
non-GBM	rs4252707	G	A	0.17569	0.0296846	3.25e-09	23989	0.0381866	35.0293
non-GBM	rs500629	C	A	-0.149232	0.0256333	5.82e-09	23989	0.0375632	33.8934
non-GBM	rs55705857	A	G	1.23195	0.0472602	8.55e-150	23989	0.165975	679.509
non-GBM	rs7107785	T	C	-0.152201	0.0237729	1.53e-10	23989	0.0413025	40.9893
non-GBM	rs75061358	T	G	0.24542	0.0444095	3.27e-08	23989	0.0356591	30.5399
non-GBM	rs7572263	A	G	-0.175542	0.0284548	6.87e-10	23989	0.0398009	38.0584
non-GBM	rs77387260	C	T	0.306241	0.0408115	6.2e-14	23989	0.0483931	56.3069

## Sheet: Supplementary  Tables 2
Supplementary Tables 2. The heterogeneity of gliomas instrumental variables ( gliomas on neurodegenerative diseases).
Outcome	Exposure	Methods	Cochran's Q	df	P-value
Alzheimer's disease	all glioma	MR Egger	13.2432	10	0.21039
Alzheimer's disease	all glioma	Inverse variance weighted	14.5501	11	0.204034
Amyotrophic lateral sclerosis	all glioma	MR Egger	7.35539	10	0.691522
Amyotrophic lateral sclerosis	all glioma	Inverse variance weighted	9.35407	11	0.589246
Multiple sclerosis	all glioma	MR Egger	1.82252	2	0.402018
Multiple sclerosis	all glioma	Inverse variance weighted	4.19657	3	0.241006
Parkinson's disease	all glioma	MR Egger	9.04175	10	0.528146
Parkinson's disease	all glioma	Inverse variance weighted	9.4269	11	0.58255
Alzheimer's disease	GBM	MR Egger	8.30659	8	0.404109
Alzheimer's disease	GBM	Inverse variance weighted	8.38532	9	0.495829
Amyotrophic lateral sclerosis	GBM	MR Egger	3.79453	8	0.87517
Amyotrophic lateral sclerosis	GBM	Inverse variance weighted	3.80902	9	0.923527
Multiple sclerosis	GBM	MR Egger	2.09436	1	0.147844
Multiple sclerosis	GBM	Inverse variance weighted	3.49972	2	0.173799
Parkinson's disease	GBM	MR Egger	9.76139	8	0.282174
Parkinson's disease	GBM	Inverse variance weighted	10.0834	9	0.343779
Alzheimer's disease	non-GBM	MR Egger	27.6679	13	0.0100651
Alzheimer's disease	non-GBM	Inverse variance weighted	29.8513	14	0.00799974
Amyotrophic lateral sclerosis	non-GBM	MR Egger	6.01493	13	0.945608
Amyotrophic lateral sclerosis	non-GBM	Inverse variance weighted	7.68744	14	0.904966
Multiple sclerosis	non-GBM	MR Egger	5.09518	4	0.277671
Multiple sclerosis	non-GBM	Inverse variance weighted	5.59629	5	0.347503
Parkinson's disease	non-GBM	MR Egger	9.27857	13	0.751594
Parkinson's disease	non-GBM	Inverse variance weighted	9.27889	14	0.81278

## Sheet: Supplementary  Tables 3
Supplementary Tables 3 Directional horizontal pleiotropy assessed by intercept term in MR Egger regression ( gliomas on neurodegenerative diseases).
Outcome	Exposure	Egger_intercept	SE	P-value
Alzheimer's disease	all glioma	-0.0079017	0.00795429	0.343949
Amyotrophic lateral sclerosis	all glioma	-0.0180766	0.0127863	0.187803
Multiple sclerosis	all glioma	0.0593088	0.0384923	0.263279
Parkinson's disease	all glioma	0.0365864	0.0589523	0.548738
Alzheimer's disease	GBM	0.00294709	0.0107026	0.790017
Amyotrophic lateral sclerosis	GBM	0.00232929	0.0193506	0.907156
Multiple sclerosis	GBM	0.0367115	0.0448161	0.563078
Parkinson's disease	GBM	-0.0517197	0.100684	0.621358
Alzheimer's disease	non-GBM	-0.00756598	0.00746986	0.329605
Amyotrophic lateral sclerosis	non-GBM	-0.0123342	0.0095373	0.218432
Multiple sclerosis	non-GBM	-0.0280926	0.0447893	0.564541
Parkinson's disease	non-GBM	0.000773821	0.0426715	0.985807

## Sheet: Supplementary  Tables 4
Supplementary Tables 4. Instrumental variables used in MR analysis (neurodegenerative diseases on gliomas).
Neurodegenerative diseases (exposure)	Exposure	SNP	other_allele	effect_allele	beta	se	pval	samplesize	R2	F statistics
Alzheimer_disease	Alzheimer's disease	rs10437655	G	A	0.0634589	0.0097291	6.91e-11	472868	0.00948486	42.5441
Alzheimer_disease	Alzheimer's disease	rs10792832	G	A	-0.103282	0.00979201	5.21e-26	472868	0.0153367	111.251
Alzheimer_disease	Alzheimer's disease	rs10933431	G	C	0.0770169	0.0120054	1.41e-10	472868	0.00932871	41.1547
Alzheimer_disease	Alzheimer's disease	rs11218343	C	T	0.186386	0.0247939	5.59e-14	472868	0.0109314	56.5117
Alzheimer_disease	Alzheimer's disease	rs114812713	G	C	0.208485	0.0292669	1.05e-12	472868	0.0103587	50.7455
Alzheimer_disease	Alzheimer's disease	rs116465569	C	T	0.0641421	0.0108979	3.96e-09	472868	0.00855888	34.6421
Alzheimer_disease	Alzheimer's disease	rs1171814	G	T	-0.0523917	0.00952613	3.8e-08	472868	0.00799766	30.2477
Alzheimer_disease	Alzheimer's disease	rs117783785	G	A	-0.316301	0.0429113	1.69e-13	472868	0.0107185	54.3325
Alzheimer_disease	Alzheimer's disease	rs12151021	G	A	0.0772974	0.0105546	2.41e-13	472868	0.0106495	53.6347
Alzheimer_disease	Alzheimer's disease	rs12590654	G	A	-0.0762777	0.0101981	7.45e-14	472868	0.0108764	55.9446
Alzheimer_disease	Alzheimer's disease	rs12703526	G	T	0.0654321	0.00960547	9.63e-12	472868	0.00990562	46.4028
Alzheimer_disease	Alzheimer's disease	rs1385742	T	A	0.0690235	0.010164	1.11e-11	472868	0.00987507	46.117
Alzheimer_disease	Alzheimer's disease	rs140414737	C	T	-0.269607	0.0484825	2.68e-08	472868	0.00808654	30.9238
Alzheimer_disease	Alzheimer's disease	rs141622900	G	A	-0.437274	0.0235666	7.45e-77	472868	0.0269731	344.282
Alzheimer_disease	Alzheimer's disease	rs147636938	C	T	0.962159	0.0299555	1e-200	472868	0.0466582	1031.67
Alzheimer_disease	Alzheimer's disease	rs150639620	G	T	-0.216236	0.0220307	9.68e-23	472868	0.0142721	96.339
Alzheimer_disease	Alzheimer's disease	rs151330717	G	A	-0.301049	0.0376485	1.28e-15	472868	0.0116276	63.9411
Alzheimer_disease	Alzheimer's disease	rs17125924	G	A	-0.102405	0.0163414	3.69e-10	472868	0.00911264	39.2701
Alzheimer_disease	Alzheimer's disease	rs1859788	G	A	-0.0896617	0.0103045	3.28e-18	472868	0.0126525	75.7113
Alzheimer_disease	Alzheimer's disease	rs1878036	G	T	-0.0701099	0.0117898	2.74e-09	472868	0.00864747	35.3629
Alzheimer_disease	Alzheimer's disease	rs190651665	G	T	0.204847	0.0288741	1.3e-12	472868	0.0103164	50.3315
Alzheimer_disease	Alzheimer's disease	rs268134	G	A	0.0617528	0.0109167	1.54e-08	472868	0.00822587	31.9986
Alzheimer_disease	Alzheimer's disease	rs2830489	C	T	-0.0589648	0.0106508	3.09e-08	472868	0.0080506	30.6495
Alzheimer_disease	Alzheimer's disease	rs28399664	G	C	-1.18798	0.0342947	1e-200	472868	0.050311	1199.96
Alzheimer_disease	Alzheimer's disease	rs2884738	C	A	-0.0620662	0.0105808	4.47e-09	472868	0.0085301	34.4094
Alzheimer_disease	Alzheimer's disease	rs36096565	G	A	0.103604	0.0131209	2.88e-15	472868	0.0114819	62.3486
Alzheimer_disease	Alzheimer's disease	rs4311	C	T	-0.0542811	0.00952698	1.21e-08	472868	0.00828532	32.4629
Alzheimer_disease	Alzheimer's disease	rs4351014	C	T	0.0706868	0.0106002	2.59e-11	472868	0.00969692	44.4679
Alzheimer_disease	Alzheimer's disease	rs442495	C	T	0.0675868	0.0101428	2.67e-11	472868	0.00968975	44.4022
Alzheimer_disease	Alzheimer's disease	rs4575098	G	A	0.0609053	0.0111182	4.3e-08	472868	0.00796597	30.0084
Alzheimer_disease	Alzheimer's disease	rs6014724	G	A	0.109364	0.016939	1.07e-10	472868	0.00938851	41.684
Alzheimer_disease	Alzheimer's disease	rs61182333	C	T	0.0849788	0.0140204	1.35e-09	472868	0.00881383	36.7368
Alzheimer_disease	Alzheimer's disease	rs6733839	C	T	0.155615	0.00999227	1.1e-54	472868	0.0226416	242.534
Alzheimer_disease	Alzheimer's disease	rs679515	C	T	0.122753	0.0122652	1.4e-23	472868	0.0145526	100.164
Alzheimer_disease	Alzheimer's disease	rs72924626	C	T	0.0892049	0.00980658	9.33e-20	472868	0.0132271	82.7451
Alzheimer_disease	Alzheimer's disease	rs73223431	C	T	0.0790484	0.00995628	2.03e-15	472868	0.0115451	63.0365
Alzheimer_disease	Alzheimer's disease	rs75654248	G	T	0.229043	0.0381666	1.96e-09	472868	0.00872667	36.0137
Alzheimer_disease	Alzheimer's disease	rs78789557	G	C	0.0722935	0.0119888	1.64e-09	472868	0.00876873	36.3618
Alzheimer_disease	Alzheimer's disease	rs7920721	G	A	-0.0668997	0.00984571	1.08e-11	472868	0.00988068	46.1694
Alzheimer_disease	Alzheimer's disease	rs867230	C	A	0.105124	0.0100016	7.71e-26	472868	0.0152831	110.474
Amyotrophic_lateral_sclerosis	Amyotrophic lateral sclerosis	rs35714695	G	A	-0.1344	0.0236	1.29e-08	36052	0.0299805	32.4321
Amyotrophic_lateral_sclerosis	Amyotrophic lateral sclerosis	rs3849943	C	T	-0.1808	0.0202	3.99e-19	36052	0.0470882	80.1114
Amyotrophic_lateral_sclerosis	Amyotrophic lateral sclerosis	rs75087725	C	A	0.4787	0.0738	8.65e-11	36052	0.034143	42.074
Amyotrophic_lateral_sclerosis	Amyotrophic lateral sclerosis	rs78549703	G	A	0.1095	0.0193	1.31e-08	36052	0.0298683	32.1895
Multiple sclerosis	Multiple sclerosis	rs1077667	G	A	-0.148848	0.0211852	2.13e-12	27098	0.0426444	49.365
Multiple sclerosis	Multiple sclerosis	rs11129295	G	A	0.109213	0.0191318	1.14e-08	27098	0.0346582	32.5866
Multiple sclerosis	Multiple sclerosis	rs11154801	C	A	0.136627	0.0193191	1.53e-12	27098	0.0429236	50.0147
Multiple sclerosis	Multiple sclerosis	rs11581062	A	G	0.125398	0.0200179	3.75e-10	27098	0.0380282	39.2415
Multiple sclerosis	Multiple sclerosis	rs1265110	G	A	-0.193342	0.02684	5.87e-13	27098	0.0437196	51.8906
Multiple sclerosis	Multiple sclerosis	rs12746893	A	G	0.141239	0.0203783	4.18e-12	27098	0.0420678	48.0368
Multiple sclerosis	Multiple sclerosis	rs1335532	A	G	-0.163343	0.027236	2.01e-09	27098	0.0364097	35.9679
Multiple sclerosis	Multiple sclerosis	rs17066096	A	G	0.127777	0.0203511	3.42e-10	27098	0.0381153	39.4216
Multiple sclerosis	Multiple sclerosis	rs1738074	G	A	-0.123864	0.0188726	5.27e-11	27098	0.0398396	43.075
Multiple sclerosis	Multiple sclerosis	rs1800693	A	G	0.111184	0.017442	1.84e-10	27098	0.038696	40.6338
Multiple sclerosis	Multiple sclerosis	rs2119704	C	A	-0.233446	0.0371935	3.46e-10	27098	0.0381024	39.3949
Multiple sclerosis	Multiple sclerosis	rs2248359	G	A	-0.111826	0.0191405	5.15e-09	27098	0.0354702	34.1334
Multiple sclerosis	Multiple sclerosis	rs2281389	A	G	0.155978	0.0219833	1.29e-12	27098	0.0430639	50.3428
Multiple sclerosis	Multiple sclerosis	rs2293370	G	A	-0.150009	0.0246021	1.08e-09	27098	0.0370165	37.1784
Multiple sclerosis	Multiple sclerosis	rs3118470	A	G	0.115736	0.0193084	2.05e-09	27098	0.0363902	35.9294
Multiple sclerosis	Multiple sclerosis	rs3134954	A	G	0.727694	0.0217806	1e-200	27098	0.198912	1116.24
Multiple sclerosis	Multiple sclerosis	rs4613763	A	G	0.193674	0.0258561	6.86e-14	27098	0.0454575	56.1068
Multiple sclerosis	Multiple sclerosis	rs4648356	C	A	-0.149429	0.0196774	3.1e-14	27098	0.0460841	57.6674
Multiple sclerosis	Multiple sclerosis	rs4713240	A	G	-0.209857	0.0199584	7.39e-26	27098	0.0637472	110.559
Multiple sclerosis	Multiple sclerosis	rs4902647	G	A	-0.10303	0.018734	3.81e-08	27098	0.0333917	30.2459
Multiple sclerosis	Multiple sclerosis	rs650258	G	A	-0.11205	0.0186117	1.74e-09	27098	0.0365495	36.2451
Multiple sclerosis	Multiple sclerosis	rs669607	A	C	0.120712	0.0181523	2.93e-11	27098	0.0403656	44.2218
Multiple sclerosis	Multiple sclerosis	rs7200786	G	A	0.142887	0.0190472	6.3e-14	27098	0.0455261	56.2766
Multiple sclerosis	Multiple sclerosis	rs771767	G	A	0.112525	0.0196377	1e-08	27098	0.0347891	32.8335
Multiple sclerosis	Multiple sclerosis	rs874628	A	G	-0.113841	0.0207837	4.32e-08	27098	0.0332569	30.002
Multiple sclerosis	Multiple sclerosis	rs9282641	G	A	-0.190555	0.0315494	1.54e-09	27098	0.0366679	36.4805
Parkinson's disease	Parkinson's disease	rs11002690	G	A	0.630302	0.133156	2.21e-06	456348	0.00700697	22.4066
Parkinson's disease	Parkinson's disease	rs111333073	G	C	1.52383	0.319217	1.81e-06	456348	0.00706631	22.7877
Parkinson's disease	Parkinson's disease	rs117585275	G	A	2.22299	0.456149	1.1e-06	456348	0.00721394	23.7499
Parkinson's disease	Parkinson's disease	rs3820225	C	T	0.40378	0.0843699	1.7e-06	456348	0.00708434	22.9042
Parkinson's disease	Parkinson's disease	rs7189855	A	G	-0.405508	0.085405	2.05e-06	456348	0.00702843	22.5441
Parkinson's disease	Parkinson's disease	rs8108044	C	T	0.431306	0.0917094	2.56e-06	456348	0.00696168	22.1179

## Sheet: Supplementary  Tables 5
Supplementary Tables 5. The heterogeneity of neurodegenerative diseases instrumental variables (neurodegenerative diseases on gliomas).
Outcome	Exposure	Methods	Cochran's Q	df	P-value
all glioma	Alzheimer's disease	MR Egger	33.9998	27	0.166054
all glioma	Alzheimer's disease	Inverse variance weighted	34.9845	28	0.170319
all glioma	Amyotrophic_lateral_sclerosis.tsv	MR Egger	0.08622	1	0.769039
all glioma	Amyotrophic_lateral_sclerosis.tsv	Inverse variance weighted	0.086247	2	0.957793
all glioma	Multiple sclerosis	MR Egger	39.9376	23	0.0156183
all glioma	Multiple sclerosis	Inverse variance weighted	39.9399	24	0.021707
all glioma	Parkinson's disease	MR Egger	1.02454	3	0.795314
all glioma	Parkinson's disease	Inverse variance weighted	5.53042	4	0.237068
GBM	Alzheimer's disease	MR Egger	37.8345	27	0.0805138
GBM	Alzheimer's disease	Inverse variance weighted	38.3773	28	0.0914708
GBM	Amyotrophic lateral sclerosis	MR Egger	0.00947924	1	0.922439
GBM	Amyotrophic lateral sclerosis	Inverse variance weighted	0.131358	2	0.936432
GBM	Multiple sclerosis	MR Egger	34.9171	22	0.0395245
GBM	Multiple sclerosis	Inverse variance weighted	34.9324	23	0.052825
GBM	Parkinson's disease	MR Egger	4.9519	3	0.175353
GBM	Parkinson's disease	Inverse variance weighted	6.48056	4	0.16602
non-GBM	Alzheimer's disease	MR Egger	22.5478	27	0.709049
non-GBM	Alzheimer's disease	Inverse variance weighted	23.7934	28	0.692394
non-GBM	Amyotrophic lateral sclerosis	MR Egger	0.388786	1	0.532938
non-GBM	Amyotrophic lateral sclerosis	Inverse variance weighted	0.657138	2	0.719953
non-GBM	Multiple sclerosis	MR Egger	30.856	23	0.126371
non-GBM	Multiple sclerosis	Inverse variance weighted	31.2648	24	0.146293
non-GBM	Parkinson's disease	MR Egger	1.01143	2	0.603073
non-GBM	Parkinson's disease	Inverse variance weighted	1.33667	3	0.720444

## Sheet: Supplementary  Tables 6
Supplementary Tables 6 Directional horizontal pleiotropy assessed by intercept term in MR Egger regression (neurodegenerative diseases on gliomas).
Outcome	Exposure	Egger_intercept	SE	P-value
all glioma	Alzheimer's disease	0.0063346	0.00716343	0.384343
all glioma	Amyotrophic lateral sclerosis	-0.000307737	0.05917	0.996689
all glioma	Multiple sclerosis	0.000366434	0.0102288	0.971732
all glioma	Parkinson's disease	0.0508256	0.0239438	0.123864
GBM	Alzheimer's disease	0.00572161	0.00919323	0.538918
GBM	Amyotrophic lateral sclerosis	0.0253521	0.0726189	0.78617
GBM	Multiple sclerosis	0.0011758	0.0119854	0.922739
GBM	Parkinson's disease	0.0359749	0.0373827	0.406869
non-GBM	Alzheimer's disease	0.00938338	0.0084077	0.274237
non-GBM	Amyotrophic lateral sclerosis	-0.0402675	0.0777324	0.695718
non-GBM	Multiple sclerosis	0.00652812	0.0118267	0.586286
non-GBM	Parkinson's disease	0.0485412	0.0851156	0.626003
